# Supplementary material for: Candidate effector proteins from the oomycetes Plasmopara viticola and Phytophthora parasitica share similar predicted structures and induce cell death in Nicotiana species
Source: PLoS One. 2022 Dec 2;17(12):e0278778. doi: 10.1371/journal.pone.0278778 (PMC9718384; doi:10.1371/journal.pone.0278778)
Supplement: S1 Dataset — (TXT) [file pone.0278778.s011.txt]

#Dataset S1. Protein sequences used to generate the WebLogo shown in S1 Fig. Lowercase letters indicate residues different to the consensus sequence (Pv221_1). Alleles for each isolate were reconstructed in order to take account of heterozygous SNPs. Phasing is arbitrary, meaning that for isolates carrying several mutations the sequences may not reflect the actual allele sequences.
>Pv47_Pv221_1
MHLCSIAQVLALVVYLFAQVDASANATASPARSGIFSSTANQPGALLSDPPNARNEERVY
GIEAFGLRTQFATLLTKIKQAVMIPIVDTHLVLKIGWWRLIGLDPSIVYTNLELNQVKGN
ILSNVWFHIWVKYVDSYNPYYPGKEVSILAKLGGQFDDYRLATMLEQAKSKGNPLTKALG
TRLQEEQMEGWRKRSVSPQELHNLLQSDPSHPILLTGRKYEIWNIYFSEYNPGTSMTPFD
QLLHTFDYRSLSSLLIASKRSEETATLATKLQLELEKFWLSKGEAPELVFKYLMLDKTPN
GLLDNLELELWMRYAHMYLEKTGKDVTLNKIIGSLFDTDQIEMIIKTAETKVGKKLAENL
>Pv47_Pv221_2
MHLCSIAQVLALVVYLFAQVDASANATASPARSGIFSSTANQPGALLSDPPNARdEERVY
GIEAFGLRTQFATLLTKIKQAVMIPIVDTHLVLKIGWWRLIGLDPSIVYTNLELNQVKGN
ILSNVWFHIWVKYVDSYNPYYPGKEVSILAKLGGQFDDYRLATMLEQAKSKGNPLTKALG
TRLQEEQMEGWRKRSVSPQELHNLLQSDPSHPILLTGRKYEIWNIYFSEYNPGTSMTPFD
QLLHTFDYRSLSSLLIASKRSEETATLATKLQLELEKFWLSKGEAPELVFKYLMLDKTPN
GLLDNLELELWMRYAHMYLEKTGKDVTLNKIIGSLFDTDQIEMIIKTAETKVGKKLAENL
>Pv47_Pv1085_1 
MHLCSIAQVLALVVYLFAQVDASANATASPARSGIFSSTANQPGALLSDPPNARdEERVY
GIEAFGLRTQFATLLTKIKQAVMIPIVDTHLVLKIGWWRLIGLDPSIVYTNLELNQVKGN
ILSNVWFHIWVKYVDSYNPYYPGKEVSILAKLGGQFDDYRLATMLEQAKSKGNPLTKALG
TRLQEEQMEGWRKRSVSPQELHNLLQSDPSHPILLTGRKYEIWNIYFSEYNPGTSMTPFD
QLLHTFDYRSLSSLLIASKRSEETATLATKLQLELEKFWLSKGEAPELVFKYLMLDKTPN
GLLDNLELELWMRYAHMYLEKTGKDVTLNKIIGSLFDTDQIEMIIKTAETKVGKKLAENL
>Pv47_Pv1085_2
MHLCSIAQVLALVVYLFAQVDASANATASPARSGIFSSTANQPGALLSDPPNARdEERVY
GIEAFGLRTQFATLLTKIKQAVMIPIVDTHLVLKIGWWRLIGLDPSIVYTNLELNQVKGN
ILSNVWFHIWVKYVDSYNPYYPGKEVSILAKLGGQFDDYRLATMLEQAKSKGNPLTKALG
TRLQEEQMEGWRKRSVSPQELHNLLQSDPSHPILLTGRKYEIWNIYFSEYNPGTSMTPFD
QLLHTFDYRSLSSLLIASKRSEETATLATKLQLELEKFWLSKGEAPELVFKYLMLDKTPN
GLLDNLELELWMRYAHMYLEKTGKDVTLNKIIGSLFDTDQIEMIIKTAETKVGKKLAENL
>Pv47_Pv1102_1 
MHLCSIAQVLALVVYLFAQVDASANATASPARSGIFSSTANQPGALLSDPPNARdEERVY
GIEAFGLRTQFATLLTKIKQAVMIPIVDTHLVLKIGWWRLIGLDPSIVYTNLELNQVKGN
ILSNVWFHIWVKYVDSYNPYYPGKEVSILAKLGGQFDDYRLATMLEQAKSKGNPLTKALG
TRLQEEQMEGWRKRSVSPQELHNLLQSDPSHPILLTGRKYEIWNIYFSEYNPGTSMTPFD
QLLHTFDYRSLSSLLIASKRSEETATLATKLQLELEKFWLSKGEAPELVFKYLMLDKTPN
GLLDNLELELWMRYAHMYLEKTGKDVTLNKIIGSLFDTDQIEMIIKTAETKVGKKLAENL
>Pv47_Pv1102_2
MHLCSIAQVLALVVYLFAQVDASANATASPARSGIFSSTANQPGALLSDPPNARdEERVY
GIEAFGLRTQFATLLTKIKQAVMIPIVDTHLVLKIGWWRLIGLDPSIVYTNLELNQVKGN
ILSNVWFHIWVKYVDSYNPYYPGKEVSILAKLGGQFDDYRLATMLEQAKSKGNPLTKALG
TRLQEEQMEGWRKRSVSPQELHNLLQSDPSHPILLTGRKYEIWNIYFSEYNPGTSMTPFD
QLLHTFDYRSLSSLLIASKRSEETATLATKLQLELEKFWLSKGEAPELVFKYLMLDKTPN
GLLDNLELELWMRYAHMYLEKTGKDVTLNKIIGSLFDTDQIEMIIKTAETKVGKKLAENL
>Pv47_Pv1174_1 
MHLCSIAQVLALVVYLFAQVDASANATASPARSGIFSSTANQPGALLSDPPNARdEERVY
GIEAFGLRTQFATLLTKIKQAVMIPIVDTHLVLKIGWWRLIGLDPSIVYTNLELNQVKGN
ILSNVWFHIWVKYVDSYNPYYPGKEVSILAKLGGQFDDYRLATMLEQAKSKGNPLTKALG
TRLQEEQMEGWRKRSVSPQELHNLLQSDPSHPILLTGRKYEIWNIYFSEYNPGTSMTPFD
QLLHTFDYRSLSSLLIASKRSEETATLATKLQLELEKFWLSKGEAPELVFKYLMLDKTPN
GLLDNLELELWMRYAHMYLEKTGKDVTLNKIIGSLFDTDQIEMIIKTAETKVGKKLAENL
>Pv47_Pv1174_2 
MHLCSIAQVLALVVYLFAQVDASANATASPARSGIFSSTANQPGALLSDPPNARdEERVY
GIEAFGLgTQFATLLTKIKQtVMmPIVDTHLVLKlGWWRLIGLDPSIVYTNLELNQVKGN
ILSNVWFHIWVKYVDSYNPYYPGKEVSILAKLGGQFDDYRLATMLEQAKSKGNPLiKALG
TRLQEEQMEGWRKRSVSPQELHNLLQSDPSHPILLTGRKYEIWNIYFSEYNPGTSMTPFD
QLLHTFDYRSLSSLLIASKRSEETATLATKLQLELEKFWLSKGEAPELVFKYLMLDKTPN
GLLDNLELELWMRYAHMYLEKTGKDVTLNKIIGSLFDTDQIEMIIrTAETedGKKLAENL
>Pv47_Pv125_1 
MHLCSIAQVLALVVYLFAQVDASANATASPARSGIFSSTANQPGALLSDPPNARdEERVY
GIEAFGLRTQFATLLTKIKQAVMIPIVDTHLVLKIGWWRLIGLDPSIVYTNLELNQVKGN
ILSNVWFHIWVKYVDSYNPYYPGKEVSILAKLGGQFDDYRLATMLEQAKSKGNPLTKALG
TRLQEEQMEGWRKRSVSPQELHNLLQSDPSHPILLTGRKYEIWNIYFSEYNPGTSMTPFD
QLLHTFDYRSLSSLLIASKRSEETATLATKLQLELEKFWLSKGEAPELVFKYLMLDKTPN
GLLDNLELELWMRYAHMYLEKTGKDVTLNKIIGSLFDTDQIEMIIKTAETKVGKKLAENL
>Pv47_Pv125_2
MHLCSIAQVLALVVYLFAQVDASANATASPARSGIFSSTANQPGALLSDPPNARdEERVY
GIEAFGLRTQFATLLTKIKQAVMIPIVDTHLVLKIGWWRLIGLDPSIVYTNLELNQVKGN
ILSNVWFHIWVKYVDSYNPYYPGKEVSILAKLGGQFDDYRLATMLEQAKSKGNPLTKALG
TRLQEEQMEGWRKRSVSPQELHNLLQSDPSHPILLTGRKYEIWNIYFSEYNPGTSMTPFD
QLLHTFDYRSLSSLLIASKRSEETATLATKLQLELEKFWLSKGEAPELVFKYLMLDKTPN
GLLDNLELELWMRYAHMYLEKTGKDVTLNKIIGSLFDTDQIEMIIKTAETKVGKKLAENL
>Pv47_Pv1606_1 
MHLCSIAQVLALVVYLFAQVDASANATASPARSGIFSSTANQPGALLSDPPNARdEERVY
GIEAFGLRTQFATLLTKIKQAVMIPIVDTHLVLKIGWWRLIGLDPSIVYTNLELNQVKGN
ILSNVWFHIWVKYVDSYNPYYPGKEVSILAKLGGQFDDYRLATMLEQAKSKGNPLTKALG
TRLQEEQMEGWRKRSVSPQELHNLLQSDPSHPILLTGRKYEIWNIYFSEYNPGTSMTPFD
QLLHTFDYRSLSSLLIASKRSEETATLATKLQLELEKFWLSKGEAPELVFKYLMLDKTPN
GLLDNLELELWMRYAHMYLEKTGKDVTLNKIIGSLFDTDQIEMIIKTAETKVGKKLAENL
>Pv47_Pv1606_2
MHLCSIAQVLALVVYLFAQVDASANATASPARSGIFSSTANQPGALLSDPPNARdEERVY
GIEAFGLRTQFATLLTKIKQAVMIPIVDTHLVLKIGWWRLIGLDPSIVYTNLELNQVKGN
ILSNVWFHIWVKYVDSYNPYYPGKEVSILAKLGGQFDDYRLATMLEQAKSKGNPLTKALG
TRLQEEQMEGWRKRSVSPQELHNLLQSDPSHPILLTGRKYEIWNIYFSEYNPGTSMTPFD
QLLHTFDYRSLSSLLIASKRSEETATLATKLQLELEKFWLSKGEAPELVFKYLMLDKTPN
GLLDNLELELWMRYAHMYLEKTGKDVTLNKIIGSLFDTDQIEMIIKTAETKVGKKLAENL
>Pv47_Pv1614_1 
MHLCSIAQVLALVVYLFAQVDASANATASPARSGIFSSTANQPGALLSDPPNARdEERVY
GIEAFGLRTQFATLLTKIKQAVMIPIVDTHLVLKIGWWRLIGLDPSIVYTNLELNQVKGN
ILSNVWFHIWVKYVDSYNPYYPGKEVSILAKLGGQFDDYRLATMLEQAKSKGNPLTKALG
TRLQEEQMEGWRKRSVSPQELHNLLQSDPSHPILLTGRKYEIWNIYFSEYNPGTSMTPFD
QLLHTFDYRSLSSLLIASKRSEETATLATKLQLELEKFWLSKGEAPELVFKYLMLDKTPN
GLLDNLELELWMRYAHMYLEKTGKDVTLNKIIGSLFDTDQIEMIIKTAETKVGKKLAENL
>Pv47_Pv1614_2
MHLCSIAQVLALVVYLFAQVDASANATASPARSGIFSSTANQPGALLSDPPNARdEERVY
GIEAFGLRTQFATLLTKIKQAVMIPIVDTHLVLKIGWWRLIGLDPSIVYTNLELNQVKGN
ILSNVWFHIWVKYVDSYNPYYPGKEVSILAKLGGQFDDYRLATMLEQAKSKGNPLTKALG
TRLQEEQMEGWRKRSVSPQELHNLLQSDPSHPILLTGRKYEIWNIYFSEYNPGTSMTPFD
QLLHTFDYRSLSSLLIASKRSEETATLATKLQLELEKFWLSKGEAPELVFKYLMLDKTPN
GLLDNLELELWMRYAHMYLEKTGKDVTLNKIIGSLFDTDQIEMIIKTAETKVGKKLAENL
>Pv47_Pv1645_1 
MHLCSIAQVLALVVYLFAQVDASANATASPARSGIFSSTANQPGALLSDPPNARdEERVY
GIEAFGLRTQFATLLTKIKQAVMIPIVDTHLVLKIGWWRLIGLDPSIVYTNLELNQVKGN
ILSNVWFHIWVKYVDSYNPYYPGKEVSILAKLGGQFDDYRLATMLEQAKSKGNPLTKALG
TRLQEEQMEGWRKRSVSPQELHNLLQSDPSHPILLTGRKYEIWNIYFSEYNPGTSMTPFD
QLLHTFDYRSLSSLLIASKRSEETATLATKLQLELEKFWLSKGEAPELVFKYLMLDKTPN
GLLDNLELELWMRYAHMYLEKTGKDVTLNKIIGSLFDTDQIEMIIKTAETKVGKKLAENL
>Pv47_Pv1645_2
MHLCSIAQVLALVVYLFAQVDASANATASPARSGIFSSTANQPGALLSDPPNARdEERVY
GIEAFGLRTQFATLLTKIKQAVMIPIVDTHLVLKIGWWRLIGLDPSIVYTNLELNQVKGN
ILSNVWFHIWVKYVDSYNPYYPGKEVSILAKLGGQFDDYRLATMLEQAKSKGNPLTKALG
TRLQEEQMEGWRKRSVSPQELHNLLQSDPSHPILLTGRKYEIWNIYFSEYNPGTSMTPFD
QLLHTFDYRSLSSLLIASKRSEETATLATKLQLELEKFWLSKGEAPELVFKYLMLDKTPN
GLLDNLELELWMRYAHMYLEKTGKDVTLNKIIGSLFDTDQIEMIIKTAETKVGKKLAENL
>Pv47_Pv1989_1
MHLCSIAQVLALVVYLFAQVDASANATASPARSGIFSSTANQPGALLSDPPNARdEERVY
GIEAFGLgTQFATLLTKIKQtVMmPIVDTHLVLKlGWWRLIGLDPSIVYTNLELNQVKGN
ILSNVWFHIWVKYVDSYNPYYPGKEVSILAKLGGQFDDYRLATMLEQAKSKGNPLiKALG
TRLQEEQMEGWRKRSVSPQELHNLLQSDPSHPILLTGRKYEIWNIYFSEYNPGTSMTPFD
QLLHTFDYRSLSSLLIASKRSEETATLATKLQLELEKFWLSKGEAPELVFKYLMLDKTPN
GLLDNLELELWMRYAHMYLEKTGKDVTLNKIIGSLFDTDQIEMIIKTAETKVGKKLAENL
>Pv47_Pv1989_2
MHLCSIAQVLALVVYLFAQVDASANATASPARSGIFSSTANQPGALLSDPPNARdEERVY
GIEAFGLgTQFATLLTKIKQtVMmPIVDTHLVLKlGWWRLIGLDPSIVYTNLELNQVKGN
ILSNVWFHIWVKYVDSYNPYYPGKEVSILAKLGGQFDDYRLATMLEQAKSKGNPLiKALG
TRLQEEQMEGWRKRSVSPQELHNLLQSDPSHPILLTGRKYEIWNIYFSEYNPGTSMTPFD
QLLHTFDYRSLSSLLIASKRSEETATLATKLQLELEKFWLSKGEAPELVFKYLMLDKTPN
GLLDNLELELWMRYAHMYLEKTGKDVTLNKIIGSLFDTDQIEMIIKTAETKVGKKLAENL
>Pv47_Pv319_1 
MHLCSIAQVLALVVYLFAQVDASANATASPARSGIFSSTANQPGALLSDPPNARdEERVY
GIEAFGLRTQFATLLTKIKQAVMIPIVDTHLVLKIGWWRLIGLDPSIVYTNLELNQVKGN
ILSNVWFHIWVKYVDSYNPYYPGKEVSILAKLGGQFDDYRLATMLEQAKSKGNPLTKALG
TRLQEEQMEGWRKRSVSPQELHNLLQSDPSHPILLTGRKYEIWNIYFSEYNPGTSMTPFD
QLLHTFDYRSLSSLLIASKRSEETATLATKLQLELEKFWLSKGEAPELVFKYLMLDKTPN
GLLDNLELELWMRYAHMYLEKTGKDVTLNKIIGSLFDTDQIEMIIKTAETKVGKKLAENL
>Pv47_Pv319_2
MHLCSIAQVLALVVYLFAQVDASANATASPARSGIFSSTANQPGALLSDPPNARdEERVY
GIEAFGLRTQFATLLTKIKQAVMIPIVDTHLVLKIGWWRLIGLDPSIVYTNLELNQVKGN
ILSNVWFHIWVKYVDSYNPYYPGKEVSILAKLGGQFDDYRLATMLEQAKSKGNPLTKALG
TRLQEEQMEGWRKRSVSPQELHNLLQSDPSHPILLTGRKYEIWNIYFSEYNPGTSMTPFD
QLLHTFDYRSLSSLLIASKRSEETATLATKLQLELEKFWLSKGEAPELVFKYLMLDKTPN
GLLDNLELELWMRYAHMYLEKTGKDVTLNKIIGSLFDTDQIEMIIKTAETKVGKKLAENL
>Pv47_Pv321_1
MHLCSIAQVLALVVYLFAQVDASANATASPARSGIFSSTANQPGALLSDPPNARdEERVY
GIEAFGLgTQFATLLTKIKQtVMmPIVDTHLVLKlGWWRLIGLDPSIVYTNLELNQVKGN
ILSNVWFHIWVKYVDSYNPYYPGKEVSILAKLGGQFDDYRLATMLEQAKSKGNPLiKALG
TRLQEEQMEGWRKRSVSPQELHNLLQSDPSHPILLTGRKYEIWNIYFSEYNPGTSMTPFD
QLLHTFDYRSLSSLLIASKRSEETATLATKLQLELEKFWLSKGEAPELVFKYLMLDKTPN
GLLDNLELELWMRYAHMYLEKTGKDVTLNKIIGSLFDTDQIEMIIrTAETedGKKLAENL
>Pv47_Pv321_2
MHLCSIAQVLALVVYLFAQVDASANATASPARSGIFSSTANQPGALLSDPPNARdEERVY
GIEAFGLgTQFATLLTKIKQtVMmPIVDTHLVLKlGWWRLIGLDPSIVYTNLELNQVKGN
ILSNVWFHIWVKYVDSYNPYYPGKEVSILAKLGGQFDDYRLATMLEQAKSKGNPLiKALG
TRLQEEQMEGWRKRSVSPQELHNLLQSDPSHPILLTGRKYEIWNIYFSEYNPGTSMTPFD
QLLHTFDYRSLSSLLIASKRSEETATLATKLQLELEKFWLSKGEAPELVFKYLMLDKTPN
GLLDNLELELWMRYAHMYLEKTGKDVTLNKIIGSLFDTDQIEMIIrTAETedGKKLAENL
>Pv47_Pv375_1 
MHLCSIAQVLALVVYLFAQVDASANATASPARSGIFSSTANQPGALLSDPPNARdEERVY
GIEAFGLRTQFATLLTKIKQAVMIPIVDTHLVLKIGWWRLIGLDPSIVYTNLELNQVKGN
ILSNVWFHIWVKYVDSYNPYYPGKEVSILAKLGGQFDDYRLATMLEQAKSKGNPLTKALG
TRLQEEQMEGWRKRSVSPQELHNLLQSDPSHPILLTGRKYEIWNIYFSEYNPGTSMTPFD
QLLHTFDYRSLSSLLIASKRSEETATLATKLQLELEKFWLSKGEAPELVFKYLMLDKTPN
GLLDNLELELWMRYAHMYLEKTGKDVTLNKIIGSLFDTDQIEMIIKTAETKVGKKLAENL
>Pv47_Pv375_2
MHLCSIAQVLALVVYLFAQVDASANATASPARSGIFSSTANQPGALLSDPPNARdEERVY
GIEAFGLRTQFATLLTKIKQAVMIPIVDTHLVLKIGWWRLIGLDPSIVYTNLELNQVKGN
ILSNVWFHIWVKYVDSYNPYYPGKEVSILAKLGGQFDDYRLATMLEQAKSKGNPLTKALG
TRLQEEQMEGWRKRSVSPQELHNLLQSDPSHPILLTGRKYEIWNIYFSEYNPGTSMTPFD
QLLHTFDYRSLSSLLIASKRSEETATLATKLQLELEKFWLSKGEAPELVFKYLMLDKTPN
GLLDNLELELWMRYAHMYLEKTGKDVTLNKIIGSLFDTDQIEMIIKTAETKVGKKLAENL
>Pv47_Plvit13_1 
MHLCSIAQVLALVVYLFAQVDASANATASPARSGIFSSTANQPGALLSDPPNARdEERVY
GIEAFGLRTQFATLLTKIKQAVMIPIVDTHLVLKIGWWRLIGLDPSIVYTNLELNQVKGN
ILSNVWFHIWVKYVDSYNPYYPGKEVSILAKLGGQFDDYRLATMLEQAKSKGNPLTKALG
TRLQEEQMEGWRKRSVSPQELHNLLQSDPSHPILLTGRKYEIWNIYFSEYNPGTSMTPFD
QLLHTFDYRSLSSLLIASKRSEETATLATKLQLELEKFWLSKGEAPELVFKYLMLDKTPN
GLLDNLELELWMRYAHMYLEKTGKDVTLNKIIGSLFDTDQIEMIIKTAETKVGKKLAENL
>Pv47_Pvlvit13_2
MHLCSIAQVLALVVYLFAQVDASANATASPARSGIFSSTANQPGALLSDPPNARdEERVY
GIEAFGLRTQFATLLTKIKQAVMIPIVDTHLVLKIGWWRLIGLDPSIVYTNLELNQVKGN
ILSNVWFHIWVKYVDSYNPYYPGKEVSILAKLGGQFDDYRLATMLEQAKSKGNPLTKALG
TRLQEEQMEGWRKRSVSPQELHNLLQSDPSHPILLTGRKYEIWNIYFSEYNPGTSMTPFD
QLLHTFDYRSLSSLLIASKRSEETATLATKLQLELEKFWLSKGEAPELVFKYLMLDKTPN
GLLDNLELELWMRYAHMYLEKTGKDVTLNKIIGSLFDTDQIEMIIKTAETKVGKKLAENL
>Pv47_Plvit330_1 
MHLCSIAQVLALVVYLFAQVDASANATASPARSGIFSSTANQPGALLSDPPNARdEERVY
GIEAFGLRTQFATLLTKIKQAVMIPIVDTHLVLKIGWWRLIGLDPSIVYTNLELNQVKGN
ILSNVWFHIWVKYVDSYNPYYPGKEVSILAKLGGQFDDYRLATMLEQAKSKGNPLTKALG
TRLQEEQMEGWRKRSVSPQELHNLLQSDPSHPILLTGRKYEIWNIYFSEYNPGTSMTPFD
QLLHTFDYRSLSSLLIASKRSEETATLATKLQLELEKFWLSKGEAPELVFKYLMLDKTPN
GLLDNLELELWMRYAHMYLEKTGKDVTLNKIIGSLFDTDQIEMIIKTAETKVGKKLAENL
>Pv47_Plvit330_2
MHLCSIAQVLALVVYLFAQVDASANATASPARSGIFSSTANQPGALLSDPPNARdEERVY
GIEAFGLRTQFATLLTKIKQAVMIPIVDTHLVLKIGWWRLIGLDPSIVYTNLELNQVKGN
ILSNVWFHIWVKYVDSYNPYYPGKEVSILAKLGGQFDDYRLATMLEQAKSKGNPLTKALG
TRLQEEQMEGWRKRSVSPQELHNLLQSDPSHPILLTGRKYEIWNIYFSEYNPGTSMTPFD
QLLHTFDYRSLSSLLIASKRSEETATLATKLQLELEKFWLSKGEAPELVFKYLMLDKTPN
GLLDNLELELWMRYAHMYLEKTGKDVTLNKIIGSLFDTDQIEMIIKTAETKVGKKLAENL
>Pv47_Plvit334_1 
MHLCSIAQVLALVVYLFAQVDASANATASPARSGIFSSTANQPGALLSDPPNARdEERVY
GIEAFGLRTQFATLLTKIKQAVMIPIVDTHLVLKIGWWRLIGLDPSIVYTNLELNQVKGN
ILSNVWFHIWVKYVDSYNPYYPGKEVSILAKLGGQFDDYRLATMLEQAKSKGNPLTKALG
TRLQEEQMEGWRKRSVSPQELHNLLQSDPSHPILLTGRKYEIWNIYFSEYNPGTSMTPFD
QLLHTFDYRSLSSLLIASKRSEETATLATKLQLELEKFWLSKGEAPELVFKYLMLDKTPN
GLLDNLELELWMRYAHMYLEKTGKDVTLNKIIGSLFDTDQIEMIIKTAETKVGKKLAENL
>Pv47_Plvit334_2
MHLCSIAQVLALVVYLFAQVDASANATASPARSGIFSSTANQPGALLSDPPNARdEERVY
GIEAFGLgTQFATLLTKIKQtVMmPIVDTHLVLKlGWWRLIGLDPSIVYTNLELNQVKGN
ILSNVWFHIWVKYVDSYNPYYPGKEVSILAKLGGQFDDYRLATMLEQAKSKGNPLiKALG
TRLQEEQMEGWRKRSVSPQELHNLLQSDPSHPILLTGRKYEIWNIYFSEYNPGTSMTPFD
QLLHTFDYRSLSSLLIASKRSEETATLATKLQLELEKFWLSKGEAPELVFKYLMLDKTPN
GLLDNLELELWMRYAHMYLEKTGKDVTLNKIIGSLFDTDQIEMIIrTAETeVGKKLAENL
>Pv47_Plvit336_1 
MHLCSIAQVLALVVYLFAQVDASANATASPARSGIFSSTANQPGALLSDPPNARdEERVY
GIEAFGLRTQFATLLTKIKQAVMIPIVDTHLVLKIGWWRLIGLDPSIVYTNLELNQVKGN
ILSNVWFHIWVKYVDSYNPYYPGKEVSILAKLGGQFDDYRLATMLEQAKSKGNPLTKALG
TRLQEEQMEGWRKRSVSPQELHNLLQSDPSHPILLTGRKYEIWNIYFSEYNPGTSMTPFD
QLLHTFDYRSLSSLLIASKRSEETATLATKLQLELEKFWLSKGEAPELVFKYLMLDKTPN
GLLDNLELELWMRYAHMYLEKTGKDVTLNKIIGSLFDTDQIEMIIKTAETKVGKKLAENL
>Pv47_Plvit336_2
MHLCSIAQVLALVVYLFAQVDASANATASPARSGIFSSTANQPGALLSDPPNARdEERVY
GIEAFGLRTQFATLLTKIKQAVMIPIVDTHLVLKIGWWRLIGLDPSIVYTNLELNQVKGN
ILSNVWFHIWVKYVDSYNPYYPGKEVSILAKLGGQFDDYRLATMLEQAKSKGNPLTKALG
TRLQEEQMEGWRKRSVSPQELHNLLQSDPSHPILLTGRKYEIWNIYFSEYNPGTSMTPFD
QLLHTFDYRSLSSLLIASKRSEETATLATKLQLELEKFWLSKGEAPELVFKYLMLDKTPN
GLLDNLELELWMRYAHMYLEKTGKDVTLNKIIGSLFDTDQIEMIIKTAETKVGKKLAENL
>Pv47_Plvit365_1 
MHLCSIAQVLALVVYLFAQVDASANATASPARSGIFSSTANQPGALLSDPPNARdEERVY
GIEAFGLRTQFATLLTKIKQAVMIPIVDTHLVLKIGWWRLIGLDPSIVYTNLELNQVKGN
ILSNVWFHIWVKYVDSYNPYYPGKEVSILAKLGGQFDDYRLATMLEQAKSKGNPLTKALG
TRLQEEQMEGWRKRSVSPQELHNLLQSDPSHPILLTGRKYEIWNIYFSEYNPGTSMTPFD
QLLHTFDYRSLSSLLIASKRSEETATLATKLQLELEKFWLSKGEAPELVFKYLMLDKTPN
GLLDNLELELWMRYAHMYLEKTGKDVTLNKIIGSLFDTDQIEMIIKTAETKVGKKLAENL
>Pv47_Plvit365_2
MHLCSIAQVLALVVYLFAQVDASANATASPARSGIFSSTANQPGALLSDPPNARdEERVY
GIEAFGLRTQFATLLTKIKQAVMIPIVDTHLVLKIGWWRLIGLDPSIVYTNLELNQVKGN
ILSNVWFHIWVKYVDSYNPYYPGKEVSILAKLGGQFDDYRLATMLEQAKSKGNPLTKALG
TRLQEEQMEGWRKRSVSPQELHNLLQSDPSHPILLTGRKYEIWNIYFSEYNPGTSMTPFD
QLLHTFDYRSLSSLLIASKRSEETATLATKLQLELEKFWLSKGEAPELVFKYLMLDKTPN
GLLDNLELELWMRYAHMYLEKTGKDVTLNKIIGSLFDTDQIEMIIKTAETKVGKKLAENL
>Pv47_Plvit392_1 
MHLCSIAQVLALVVYLFAQVDASANATASPARSGIFSSTANQPGALLSDPPNARdEERVY
GIEAFGLRTQFATLLTKIKQAVMIPIVDTHLVLKIGWWRLIGLDPSIVYTNLELNQVKGN
ILSNVWFHIWVKYVDSYNPYYPGKEVSILAKLGGQFDDYRLATMLEQAKSKGNPLTKALG
TRLQEEQMEGWRKRSVSPQELHNLLQSDPSHPILLTGRKYEIWNIYFSEYNPGTSMTPFD
QLLHTFDYRSLSSLLIASKRSEETATLATKLQLELEKFWLSKGEAPELVFKYLMLDKTPN
GLLDNLELELWMRYAHMYLEKTGKDVTLNKIIGSLFDTDQIEMIIKTAETKVGKKLAENL
>Pv47_Plvit392_2
MHLCSIAQVLALVVYLFAQVDASANATASPARSGIFSSTANQPGALLSDPPNARdEERVY
GIEAFGLRTQFATLLTKIKQAVMIPIVDTHLVLKIGWWRLIGLDPSIVYTNLELNQVKGN
ILSNVWFHIWVKYVDSYNPYYPGKEVSILAKLGGQFDDYRLATMLEQAKSKGNPLTKALG
TRLQEEQMEGWRKRSVSPQELHNLLQSDPSHPILLTGRKYEIWNIYFSEYNPGTSMTPFD
QLLHTFDYRSLSSLLIASKRSEETATLATKLQLELEKFWLSKGEAPELVFKYLMLDKTPN
GLLDNLELELWMRYAHMYLEKTGKDVTLNKIIGSLFDTDQIEMIIKTAETKVGKKLAENL
